# Supplementary material for: Analysis of Human Mutations in the Supernumerary Subunits of Complex I
Source: Life (Basel). 2020 Nov 20;10(11):296. doi: 10.3390/life10110296 (PMC7699753; doi:10.3390/life10110296)
Supplement: Supplementary file 1 [file life-10-00296-s001.zip]

Archive with 5 entries (4 files):
- Supplementary Files/
- Supplementary Files/Video S1.mp4
- __MACOSX/Supplementary Files/._Video S1.mp4
- Supplementary Files/Supplementary File S1.xlsx
- __MACOSX/Supplementary Files/._Supplementary File S1.xlsx
