# Supplementary material for: Analysis of Human Mutations in the Supernumerary Subunits of Complex I
Source: Life (Basel). 2020 Nov 20;10(11):296. doi: 10.3390/life10110296 (PMC7699753; doi:10.3390/life10110296)
Supplement: Supplementary file 1 [file life-10-00296-s001.zip › Supplementary Files/Supplementary File S1.xlsx]

## Sheet: Sheet1
		Human Compex I subunits
		pdb id=	5xtd				Interface surface area in sq. Å				from	https://www.ebi.ac.uk/pdbe/pisa/cgi-bin/piserver?qi=5xtd
	chain id	:s	:i	:j	:r	:l	:m	:k	:A	:O	:K	:M	:Q	:P	:L	:h	:T	:C	:B	:G	:X	:S	:F	:U	:H	:E	:I	:u	:J	:w	:V	:N	:W	:n	:Y	:Z	:o	:a	:b	:v	:c	:p	:d	:e	:f	:g
		ND1	ND2	ND3	ND4	ND5	ND6	ND4L	FV1	FV2	FV3	FS1	FS2	FS3	FS4	FS5	FS6	FS7	FS8	FAB1	FAB1	FA1	FA2	FA3	FA5	FA6	FA7	FA8	FA9	FA10	FA11	FA12	FA13	FB1	FB2	FB3	FB4	FB5	FB6	FB7	FB8	FB9	FB10	FB11	FC1	FC2
	ND1			2672			938.5						1131			23		1242	622			1485		614			27	202	104.5			162	851
	ND2			43	1025	781	561	1539					804			804.5												248.5		1838	490							230						13	22	1046
	ND3	2672	43				1771	371					540	38		32		393						323		220			265.5				122
	ND4		1025			2099							319															237		72	201			766			1234	1156.5			319	350.5	641	1524		251
	ND5		781		2099			577					217								150										429				1481	822	893	121	862	829	1527	1454	930	58.5
	ND6	938.5	561	1771				2871								812						247		61		3			116	26			721
	ND4L		1539	371		577	2871						285			457															26
	FV1									2940	985	1382			535												218
	FV2								2940		882	798			178		102
	FV3								985	882		100			169.5
	FS1								1382	798	100		818	599	1768		429		501				1253			534	452.5		91			624.5
	FS2	1131	804	540	319	217		285				818		2385	33		178	1393	1912						391	80	1518			444.5	3	22.5	914											186
	FS3			38								599	2385		1344			699	251						1491	1099	1270.5		480.5
	FS4								535	178	169.5	1768	33	1344			51.5		217						83	394			296			144
	FS5	23	804.5	32			812	457														187		94.5				507					1365					1011								295
	FS6									102		429	178		51.5				938										451			634
	FS7	1242		393									1393	699					1171							87	15.5		666			271
	FS8	622										501	1912	251	217		938	1171				149		253	84		1032		97			1988	366
	FAB1																									606
	FAB1					150																													117	673		21	524		121	911
	FA1	1485					247									187			149								40	895				14	489
	FA2											1253
	FA3	614		323			61									94.5			253									1142					527					79
	FA5												391	1491	83				84								400			120
	FA6			220			3					534	80	1099	394			87		606									484.5
	FA7	27							218			452.5	1518	1270.5				15.5	1032			40			400							442.5	455.5
	FA8	202	248.5		237											507						895		1142									1724	9				605.5							6	719
	FA9	104.5		265.5			116					91		480.5	296		451	666	97							484.5
	FA10		1838		72		26						444.5												120																			196	404	322.5
	FA11		490		201	429		26					3																									165								14.5
	FA12	162										624.5	22.5		144		634	271	1988			14					442.5
	FA13	851		122			721						914			1365			366			489		527			455.5	1724										90
	FB1				766																							9										588								14
	FB2					1481															117															930			0.2	738	54.5
	FB3					822															673														930			25.5				508
	FB4				1234	893																																			1769	1295	353	52.5		111
	FB5		230		1156.5	121										1011					21			79				605.5			165		90	588		25.5			239			526	1145	841		801
	FB6					862															524														0.2			239		798		1005	1131	10
	FB7					829																													738				798		1141		360
	FB8				319	1527															121														54.5		1769			1141		273	153
	FB9				350.5	1454															911															508	1295	526	1005		273			91
	FB10				641	930																															353	1145	1131	360	153			1564		768
	FB11		13		1524	58.5							186																	196							52.5	841	10			91	1564			141
	FC1		22																									6		404																806
	FC2		1046		251											205												719		322.5	14.5			14			111	801					768	141	806
		matrix
		membrane
		IMS
